# Supplementary material for: Genome-Wide Identification and Analysis of Maize DnaJ Family Genes in Response to Salt, Heat, and Cold at the Seedling Stage
Source: Plants (Basel). 2024 Sep 5;13(17):2488. doi: 10.3390/plants13172488 (PMC11396969; doi:10.3390/plants13172488)
Supplement: Supplementary file 1 [file plants-13-02488-s001.zip]

Archive with 9 entries (9 files):
- Table S1.xlsx
- Table S2.xlsx
- Table S3.xlsx
- Figure S3.tif
- Figure S4.tif
- Figure S2.tif
- Figure S1.tif
- Table S5.xlsx
- Table S4.xlsx
