# Supplementary material for: Genome-Wide Identification and Analysis of Maize DnaJ Family Genes in Response to Salt, Heat, and Cold at the Seedling Stage
Source: Plants (Basel). 2024 Sep 5;13(17):2488. doi: 10.3390/plants13172488 (PMC11396969; doi:10.3390/plants13172488)
Supplement: Supplementary file 1 [file plants-13-02488-s001.zip › Table S1.xlsx]

## Sheet: Sheet1
Table S1. The list of ZmDnaJ members identified in maize.
Gene name	Gene symbol	Chr.	Location	Size(aa)	MW(Da)	pI	Instability Index	Grand Average of Hydropathicity	Subcellular Predicted
ZmDnaJ1	LOC100284067	1	8055470..8057990	297	32513.3	9.14	45.3	-0.738	Nucleus
ZmDnaJ2	LOC103633511	1	33399828..33400921	154	16470.5	10.75	77.67	-0.318	Mitochondrion
ZmDnaJ3	LOC100282966	1	37052841..37058029	246	29189.3	9.29	47.09	-1.237	Nucleus
ZmDnaJ4	LOC100273261	1	47137968..47139390	168	18131.1	5.46	40.71	-0.773	Chloroplast
ZmDnaJ5	LOC103634596	1	52648715..52650062	165	17760	10.12	53.73	-0.445	Chloroplast
ZmDnaJ6	LOC100272361	1	99728053..99761377	2574	281716	5.95	48.35	-0.077	Plastid
ZmDnaJ7	LOC103640598	1	177288949..177294891	546	61682.1	8.48	58.76	-0.174	Plastid
ZmDnaJ8	LOC100282737	1	193831662..193837020	390	43632.3	5.37	44.42	-0.554	Nucleus
ZmDnaJ9	LOC100192597	1	213912778..213914709	158	16304	5.46	53.1	-0.594	Chloroplast
ZmDnaJ10	LOC100193031	1	225018125..225019818	341	37300.9	5.44	60.36	-0.61	Cytoplasm
ZmDnaJ11	LOC100282474	1	230682617..230690913	540	60354.9	8.91	41.04	-0.354	Cytoplasm
ZmDnaJ12	LOC100217267	1	300801281..300803494	268	29244.5	5.44	63.81	-0.644	Chloroplast
ZmDnaJ13	LOC100382722	2	26093308..26098051	300	34203.2	9.59	38.68	-0.816	Chloroplast
ZmDnaJ14	LOC100501122	2	72009970..72014060	736	82976.9	8.81	40.47	-0.68	Nucleus
ZmDnaJ15	LOC100384319	2	84256815..84268571	685	76692.1	5.62	49.31	-0.183	Plastid
ZmDnaJ16	LOC103649110	2	177799947..177801047	180	20695.3	5.88	57.01	-1.024	Nucleus
ZmDnaJ17	LOC103647430	2	186623632..186625614	126	14215.3	6.42	30.97	-0.413	Mitochondrion
ZmDnaJ18	LOC112529890	2	191753824..191755335	174	18739.8	4.41	54.63	-0.171	Chloroplast
ZmDnaJ19	LOC100216779	2	219941650..219943059	130	14596.8	10.08	66.76	-0.482	Endoplasmic reticulum
ZmDnaJ20	LOC103647983	2	226950122..226957724	277	31369.4	9.31	57.47	-0.299	Chloroplast
ZmDnaJ21	LOC103649927	3	32890796..32893579	214	24137.8	9.61	89.15	-0.892	Chloroplast
ZmDnaJ22	LOC103649968	3	38379340..38392691	1048	114789	6.08	50.89	-0.449	Nucleus
ZmDnaJ23	LOC100282119	3	45007361..45012990	187	20272.4	9.73	41.25	-0.527	Nucleus
ZmDnaJ24	LOC103650196	3	71342403..71364491	936	105271	6.84	38.99	-0.599	Nucleus
ZmDnaJ25	LOC100283513	3	81736176..81748559	294	34673.9	9.2	37.91	-0.585	Extracellular
ZmDnaJ26	LOC103650497	3	124566015..124571174	545	61529.8	8.58	59.16	-0.206	Plastid
ZmDnaJ27	LOC100282943	3	131009041..131020172	407	45547.3	5.87	43.6	-0.575	Nucleus
ZmDnaJ28	LOC100192790	3	177693154..177695554	334	36183.4	9.45	42.1	-0.524	Cytoplasm
ZmDnaJ29	LOC100282976	3	229581549..229583176	190	20749.8	4.94	67.68	-0.644	Chloroplast
ZmDnaJ30	LOC103651627	3	232825922..232833682	375	42399.6	8.13	51.82	-0.751	Cytoplasm
ZmDnaJ31	LOC100282476	4	14037183..14038428	253	28478.5	8.73	46.02	-0.486	Chloroplast
ZmDnaJ32	LOC100285455	4	223329657..223330387	140	14876	10.8	31.3	-0.189	Chloroplast
ZmDnaJ33	LOC100273764	4	241832746..241836275	286	32820.8	8.2	51.46	-1.092	Nucleus
ZmDnaJ34	LOC100282146	4	247792473..247795696	338	37986	9.11	51.51	-0.745	Nucleus
ZmDnaJ35	LOC103625739	5	2138841..2147887	721	80258	9.42	50.39	-0.469	Plastid
ZmDnaJ36	LOC100193639	5	6833645..6836755	501	56480.9	7.6	58.33	-0.461	Chloroplast
ZmDnaJ37	LOC100283856	5	9702551..9706871	239	28196	9.52	41.73	-1.302	Endoplasmic reticulum
ZmDnaJ38	LOC100281085	5	63375992..63376901	130	13812.5	10.43	53.79	-0.45	Chloroplast
ZmDnaJ39	LOC103628274	5	73124161..73127414	278	32602.1	8.66	56.49	-0.999	Cytoplasm
ZmDnaJ40	LOC100284400	5	124470229..124473974	284	32346.5	7.61	53.78	-0.98	Nucleus
ZmDnaJ41	LOC100191212	5	161796928..161810296	346	38191.5	8.78	44.32	-0.532	Cytoplasm
ZmDnaJ42	LOC100381679	5	176230765..176233909	386	43316.9	5.4	45.55	-0.582	Cytoplasm
ZmDnaJ43	LOC100272398	5	206823147..206827907	121	14175.1	7.76	24.94	-0.835	Cytoplasm
ZmDnaJ44	LOC100382440	5	214231575..214236213	441	49192.2	8.68	47.27	-0.71	Nucleus
ZmDnaJ45	LOC100286147	5	217491598..217494638	132	15528.4	5.08	39.85	-0.786	Nucleus
ZmDnaJ46	LOC100381479	5	220624850..220629720	260	28013.9	5.29	58.26	-0.867	Nucleus
ZmDnaJ47	LOC100285325	6	49177166..49180170	233	25853.7	9.58	43.13	-1.019	Chloroplast
ZmDnaJ48	LOC103629395	6	70297084..70302271	429	46064.7	8.72	45.82	-0.548	Chloroplast
ZmDnaJ49	LOC100282679	6	70454841..70459801	429	46322.1	8.91	46.59	-0.561	Chloroplast
ZmDnaJ50	LOC100284383	6	117954633..117956402	301	33731.7	7.25	44.21	-0.658	Chloroplast
ZmDnaJ51	LOC100283349	6	125265572..125271625	441	49315.6	8.82	41.83	-0.635	Nucleus
ZmDnaJ52	LOC103630059	6	137444667..137452487	350	39305.7	6	43.5	-0.602	Cytoplasm
ZmDnaJ53	LOC103630191	6	146978344..146990884	1427	154930	6.1	49.84	-0.61	Chloroplast
ZmDnaJ54	LOC100283236	6	155906116..155912493	258	28252.1	5.66	38.18	-0.265	Chloroplast
ZmDnaJ55	LOC100273460	6	159408966..159411397	335	36371.4	9.69	52.46	-0.474	Nucleus
ZmDnaJ56	LOC100280972	6	171170067..171172734	343	38257.9	5.67	62.72	-0.558	Chloroplast
ZmDnaJ57	LOC100273210	6	173618154..173621891	338	37805.7	5.62	38.97	-0.517	Cytoplasm
ZmDnaJ58	LOC100282636	6	175833518..175835619	362	38781.1	9.07	36.84	-0.523	Cytoplasm
ZmDnaJ59	LOC100191793	7	3291827..3296302	253	29750.8	7.87	58.23	-1.028	Chloroplast
ZmDnaJ60	LOC103632245	7	34495646..34503817	1116	124737	7.31	39.9	-0.662	Nucleus
ZmDnaJ61	LOC100274479	7	131842037..131846722	177	18955.1	4.46	51.17	-0.103	Chloroplast
ZmDnaJ62	LOC100284051	7	139516085..139522718	394	44437.9	4.95	46.27	-0.577	Nucleus
ZmDnaJ63	LOC100381482	7	150891009..150900131	258	29897.8	9.59	60.87	-1.091	Chloroplast
ZmDnaJ64	LOC100285306	8	7251121..7252370	213	24316	10.26	97.37	-1.006	Chloroplast
ZmDnaJ65	LOC103634727	8	8149899..8156038	1019	114558	7.03	47.99	-0.681	Nucleus
ZmDnaJ66	LOC103634728	8	8178248..8186127	1018	114109	7.55	43.76	-0.654	Nucleus
ZmDnaJ67	LOC100282723	8	30517155..30520557	336	36837.9	9.26	33.82	-0.546	Cytoplasm
ZmDnaJ68	LOC100381538	8	43131277..43134489	377	42712.7	6.5		-0.538	Plastid
ZmDnaJ69	LOC100192576	8	64632038..64635422	338	37955	6.58	32.2	-0.567	Cytoplasm
ZmDnaJ70	LOC100382308	8	70207619..70211898	351	37828.1	9.08	37.78	-0.528	Cytoplasm
ZmDnaJ71	LOC103635449	8	80981316..80989838	350	39216.8	7.06	38.66	-0.565	Cytoplasm
ZmDnaJ72	LOC100283703	8	134710218..134713771	326	35263.1	9.3	41.68	-0.466	Cytoplasm
ZmDnaJ73	LOC103636214	8	157402251..157407902	336	37881.8	5.33	36.05	-0.575	Cytoplasm
ZmDnaJ74	LOC100193395	8	162291885..162294480	341	38002.9	7.52	57.01	-0.521	Chloroplast
ZmDnaJ75	LOC103636345	8	167424537..167428280	822	91950.1	9.18	46.62	-0.664	Nucleus
ZmDnaJ76	LOC100282402	8	172072905..172075250	316	34586.5	9.35	44.38	-0.552	Cytoplasm
ZmDnaJ77	LOC103637869	9	8031673..8073600	470	52728.1	9.11	42.37	-0.394	Chloroplast
ZmDnaJ78	LOC103637950	9	12664228..12666613	271	28850.8	4.96	62.12	-0.604	Nucleus
ZmDnaJ79	LOC103638891	9	117208027..117230089	2565	280431	5.89	46.58	-0.042	Plastid
ZmDnaJ80	LOC100285610	9	142860880..142862264	166	18147.3	5.69	47.53	-0.695	Chloroplast
ZmDnaJ81	LOC100383011	9	143498767..143503112	583	63524	9.25	33.81	-0.416	Vacuole
ZmDnaJ82	LOC100304399	10	9189887..9206579	418	45452.3	8.93	31.33	-0.506	Chloroplast
ZmDnaJ83	LOC100383616	10	16630381..16634601	600	67400.4	5.59	53.01	-1.079	Nucleus
ZmDnaJ84	LOC100277078	10	17116227..17117893	466	52623.9	6.08	56.26	-0.751	Nucleus
ZmDnaJ85	LOC103640914	10	18759651..18762937	237	25339.4	4.74	51.17	-0.259	Chloroplast
ZmDnaJ86	LOC103641254	10	78340523..78343184	348	38411.2	9.32	34.97	-0.794	Cytoplasm
ZmDnaJ87	LOC103641549	10	108039367..108055776	685	76645	5.8	46.67	-0.205	Plastid
ZmDnaJ88	LOC100383187	10	124593451..124597847	733	81373.2	8.86	37.38	-0.666	Nucleus
ZmDnaJ89	LOC103641716	10	124750641..124758278	733	81435.2	8.56	37.34	-0.662	Nucleus
ZmDnaJ90	LOC100280673	10	137124062..137132699	582	65718.4	9.24	70.26	-1.063	Nucleus
ZmDnaJ91	LOC100281852	10	150354895..150356815	473	50723.3	9.32	52.03	-0.242	Chloroplast
Chr chromosome, aa number of amino acid, pI theoretical isoelectric point, MW molecular weight, Da Dalton
