# Supplementary material for: Genome-Wide Identification and Analysis of Maize DnaJ Family Genes in Response to Salt, Heat, and Cold at the Seedling Stage
Source: Plants (Basel). 2024 Sep 5;13(17):2488. doi: 10.3390/plants13172488 (PMC11396969; doi:10.3390/plants13172488)
Supplement: Supplementary file 1 [file plants-13-02488-s001.zip › Table S2.xlsx]

## Sheet: kaks
Seq_1	Seq_2	Ka	Ks	Ka_Ks	EffectiveLen	AverageS-sites	AverageN-sites	cN	cS	pN	pS	Note
ZmDnaJ4	ZmDnaJ80	0.0515045	0.145313	0.354439	489	117.333	371.667	18.5	15.5	0.0497758	0.132102
Seq_1	Seq_2	Ka	Ks	Ka_Ks	EffectiveLen	AverageS-sites	AverageN-sites	cN	cS	pN	pS	Note
ZmDnaJ7	ZmDnaJ26	0.0200574	0.174875	0.114695	1635	371.833	1263.17	25	58	0.0197915	0.155984
Seq_1	Seq_2	Ka	Ks	Ka_Ks	EffectiveLen	AverageS-sites	AverageN-sites	cN	cS	pN	pS	Note
ZmDnaJ8	ZmDnaJ62	0.16849	1.07215	0.157152	1170	263.25	906.75	136.833	150.167	0.150905	0.570434
Seq_1	Seq_2	Ka	Ks	Ka_Ks	EffectiveLen	AverageS-sites	AverageN-sites	cN	cS	pN	pS	Note
ZmDnaJ14	ZmDnaJ75	0.547296	NaN	NaN	2046	466.083	1579.92	613.75	378.25	0.38847	0.81155	High Sequence Divergence Value (pS>=0.75)
Seq_1	Seq_2	Ka	Ks	Ka_Ks	EffectiveLen	AverageS-sites	AverageN-sites	cN	cS	pN	pS	Note
ZmDnaJ61	ZmDnaJ18	0.0722137	0.438112	0.164829	513	128.083	384.917	26.5	42.5	0.0688461	0.331815
Seq_1	Seq_2	Ka	Ks	Ka_Ks	EffectiveLen	AverageS-sites	AverageN-sites	cN	cS	pN	pS	Note
ZmDnaJ28	ZmDnaJ55	0.269032	0.437241	0.615294	972	249.5	722.5	163.333	82.6667	0.226067	0.331329
Seq_1	Seq_2	Ka	Ks	Ka_Ks	EffectiveLen	AverageS-sites	AverageN-sites	cN	cS	pN	pS	Note
ZmDnaJ28	ZmDnaJ76	0.0593281	0.0975694	0.608061	945	235	710	40.5	21.5	0.0570423	0.0914894
Seq_1	Seq_2	Ka	Ks	Ka_Ks	EffectiveLen	AverageS-sites	AverageN-sites	cN	cS	pN	pS	Note
ZmDnaJ44	ZmDnaJ51	0.121036	1.17689	0.102844	1314	294.833	1019.17	113.917	175.083	0.111774	0.593838
Seq_1	Seq_2	Ka	Ks	Ka_Ks	EffectiveLen	AverageS-sites	AverageN-sites	cN	cS	pN	pS	Note
ZmDnaJ48	ZmDnaJ77	0.622809	NaN	NaN	1203	287.333	915.667	387.417	226.583	0.423098	0.788573	High Sequence Divergence Value (pS>=0.75)
Seq_1	Seq_2	Ka	Ks	Ka_Ks	EffectiveLen	AverageS-sites	AverageN-sites	cN	cS	pN	pS	Note
ZmDnaJ55	ZmDnaJ76	0.250059	0.448284	0.557813	939	243	696	148	82	0.212644	0.337449
Seq_1	Seq_2	Ka	Ks	Ka_Ks	EffectiveLen	AverageS-sites	AverageN-sites	cN	cS	pN	pS	Note
ZmDnaJ57	ZmDnaJ69	0.0219418	0.241244	0.0909524	1014	227.833	786.167	17	47	0.0216239	0.206291
Seq_1	Seq_2	Ka	Ks	Ka_Ks	EffectiveLen	AverageS-sites	AverageN-sites	cN	cS	pN	pS	Note
ZmDnaJ57	ZmDnaJ73	0.117917	0.975919	0.120826	1008	229	779	85	125	0.109114	0.545852
ZmDnaJ69	ZmDnaJ73	0.111931	0.899712	0.124408	1008	229	779	81	120	0.103979	0.524017
ZmDnaJ88	ZmDnaJ14	0.461356	NaN	NaN	2013	466.417	1546.58	532.917	350.083	0.344577	0.750581	High Sequence Divergence Value (pS>=0.75)
Seq_1	Seq_2	Ka	Ks	Ka_Ks	EffectiveLen	AverageS-sites	AverageN-sites	cN	cS	pN	pS	Note
ZmDnaJ33	ZmDnaJ40	0.089138	0.280617	0.31765	726	159.833	566.167	47.5833	37.4167	0.0840447	0.234098
ZmDnaJ21	ZmDnaJ64	0.0746915	0.25124	0.297292	600	156.917	443.083	31.5	33.5	0.0710927	0.213489
Seq_1	Seq_2	Ka	Ks	Ka_Ks	EffectiveLen	AverageS-sites	AverageN-sites	cN	cS	pN	pS	Note
ZmDnaJ9	ZmDnaJ46	0.526798	1.7969	0.293171	441	109.167	331.833	125.583	74.4167	0.378453	0.681679
ZmDnaJ56	ZmDnaJ74	0.174052	1.40438	0.123935	996	236.333	759.667	118	150	0.155331	0.634697

## Sheet: Table 2
		Table S2. Inference of duplication time in paralogous pairs.
		Paralogous Pairs	Ka	Ks	Ka/Ks
		ZmDnaJ4/ZmDnaJ80	0.0515045	0.145313	0.354439
		ZmDnaJ7/ZmDnaJ26	0.0200574	0.174875	0.114695
ZmDnaJ4	/	ZmDnaJ8/ZmDnaJ62	0.16849	1.07215	0.157152
ZmDnaJ7	/	ZmDnaJ14/ZmDnaJ75	0.547296	NaN	NaN
ZmDnaJ8	/	ZmDnaJ61/ZmDnaJ18	0.0722137	0.438112	0.164829
ZmDnaJ14	/	ZmDnaJ28/ZmDnaJ55	0.269032	0.437241	0.615294
ZmDnaJ61	/	ZmDnaJ28/ZmDnaJ76	0.0593281	0.0975694	0.608061
ZmDnaJ28	/	ZmDnaJ44/ZmDnaJ51	0.121036	1.17689	0.102844
ZmDnaJ28	/	ZmDnaJ48/ZmDnaJ77	0.622809	NaN	NaN
ZmDnaJ44	/	ZmDnaJ55/ZmDnaJ76	0.250059	0.448284	0.557813
ZmDnaJ48	/	ZmDnaJ57/ZmDnaJ69	0.0219418	0.241244	0.0909524
ZmDnaJ55	/	ZmDnaJ57/ZmDnaJ73	0.117917	0.975919	0.120826
ZmDnaJ57	/	ZmDnaJ69/ZmDnaJ73	0.111931	0.899712	0.124408
ZmDnaJ57	/	ZmDnaJ88/ZmDnaJ14	0.461356	NaN	NaN
ZmDnaJ69	/	ZmDnaJ33/ZmDnaJ40	0.089138	0.280617	0.31765
ZmDnaJ88	/	ZmDnaJ21/ZmDnaJ64	0.0746915	0.25124	0.297292
ZmDnaJ33	/	ZmDnaJ9/ZmDnaJ46	0.526798	1.7969	0.293171
ZmDnaJ21	/	ZmDnaJ56/ZmDnaJ74	0.174052	1.40438	0.123935
ZmDnaJ9	/
ZmDnaJ56	/
