# Supplementary material for: Genome-Wide Identification and Analysis of Maize DnaJ Family Genes in Response to Salt, Heat, and Cold at the Seedling Stage
Source: Plants (Basel). 2024 Sep 5;13(17):2488. doi: 10.3390/plants13172488 (PMC11396969; doi:10.3390/plants13172488)
Supplement: Supplementary file 1 [file plants-13-02488-s001.zip › Table S3.xlsx]

## Sheet: cis元数据2
	Table S. Distribution of cis-element numbers in the promoters of ZmDnaJ genes.
	gene_id	ARE	LTR	MBS	STRE	TC-rich repeats	W box	MYB	MYC	DRE core	WUN-motif	A-box	ACE	AE-box	GA-motif	MRE	TCT-motif	Box 4	G-box	GATA-motif	I-box	ABRE	ERE	CGTCA-motif	P-box	TCA-element	TGA-element	TGACG-motif	as-1	AuxRR-core	GARE-motif	CARE
	transcript:Zm00001eb010480	6	4	1	5	1	2	0	0	0	0	1	1	1	1	1	1	0	0	0	0	1	1	0	0	0	0	0	0	0	0	0
	transcript:Zm00001eb011420	4	1	0	2	0	1	1	4	0	0	2	0	0	0	0	0	3	1	1	2	1	1	1	1	1	2	1	1	0	0	0
	transcript:Zm00001eb014050	1	0	0	3	0	0	2	3	1	1	0	0	0	0	0	0	0	1	0	0	1	0	2	0	0	0	2	2	0	0	0
	transcript:Zm00001eb015400	3	1	1	2	0	0	2	2	0	0	1	0	0	0	0	0	1	5	2	0	8	0	3	1	1	3	3	3	0	0	0
	transcript:Zm00001eb031650	5	0	1	5	0	0	5	2	2	0	0	0	0	0	0	0	4	0	1	0	1	0	1	0	1	1	1	1	0	0	0
	transcript:Zm00001eb035420	2	1	0	2	1	1	7	3	1	0	2	1	0	0	1	1	0	1	0	2	1	1	3	1	0	2	3	3	1	0	0
	transcript:Zm00001eb040580	2	0	0	7	1	0	0	1	1	0	2	0	0	0	0	1	2	3	0	1	4	0	6	1	0	1	6	6	0	0	0
	transcript:Zm00001eb042680	1	0	0	2	0	1	5	3	1	0	0	0	0	0	1	0	2	5	1	1	9	0	3	1	1	0	3	3	0	1	0
	transcript:Zm00001eb043970	5	0	2	3	0	0	5	7	0	0	0	3	0	1	0	0	1	4	2	0	4	2	0	0	0	2	0	0	0	0	0
	transcript:Zm00001eb062810	0	0	2	2	0	0	6	4	0	1	3	0	0	0	0	1	0	3	0	1	3	0	4	0	0	0	4	4	0	1	0
	transcript:Zm00001eb085350	4	2	0	5	0	0	4	3	0	1	1	0	0	0	0	0	1	4	0	0	2	0	1	1	1	0	1	1	0	0	0
	transcript:Zm00001eb086520	4	0	1	2	0	0	5	7	0	0	0	0	1	0	1	3	1	1	0	0	1	0	0	0	1	0	0	0	0	1	0
	transcript:Zm00001eb110000	0	0	1	3	0	0	5	1	4	0	0	1	0	0	0	2	0	3	0	0	6	0	2	0	0	0	2	2	0	0	0
	transcript:Zm00001eb127110	5	2	2	1	1	0	3	3	0	1	0	0	0	0	0	0	4	5	1	0	5	0	0	0	0	0	0	0	0	0	0
	transcript:Zm00001eb132320	1	0	0	2	0	0	0	5	1	0	2	1	2	0	0	0	0	2	0	2	1	0	0	0	1	0	0	0	0	0	0
	transcript:Zm00001eb136040	0	1	1	1	1	0	5	6	2	0	1	0	0	1	0	0	2	4	1	0	4	0	2	1	1	0	2	2	0	0	1
	transcript:Zm00001eb137150	5	0	1	6	0	1	3	2	1	1	0	0	0	0	0	0	1	3	0	0	2	0	3	0	0	0	3	3	0	0	0
	transcript:Zm00001eb146070	2	0	0	6	0	0	3	8	0	1	2	1	1	1	0	1	2	4	1	1	5	0	5	1	2	1	5	5	1	0	0
	transcript:Zm00001eb161610	3	0	0	4	0	0	4	3	1	0	1	3	0	0	0	0	3	9	0	0	12	1	2	0	0	0	2	2	0	0	0
	transcript:Zm00001eb162560	1	0	1	5	1	1	6	0	1	0	1	0	0	1	1	0	1	4	0	0	4	0	2	0	0	0	2	2	0	0	0
	transcript:Zm00001eb168470	0	3	1	13	0	2	1	4	2	0	2	0	0	0	0	0	4	5	0	0	3	0	2	0	0	0	2	2	0	0	0
	transcript:Zm00001eb202710	2	0	2	0	0	1	3	5	0	0	0	0	1	0	0	1	2	1	0	0	2	1	2	0	0	0	2	2	0	0	0
	transcript:Zm00001eb205970	1	1	0	3	1	0	8	5	3	2	1	1	0	0	0	2	2	3	5	2	3	1	1	0	1	0	1	1	0	0	0
	transcript:Zm00001eb208880	3	0	0	6	0	0	5	3	1	0	1	0	0	1	0	0	0	4	0	0	2	0	1	0	1	3	1	1	0	0	0
	transcript:Zm00001eb211330	2	1	0	4	0	0	8	2	2	0	1	0	0	0	0	0	2	6	0	0	6	0	0	0	0	0	0	0	0	2	0
	transcript:Zm00001eb214300	0	3	0	1	1	0	3	5	1	0	0	0	0	0	0	0	1	4	0	1	6	0	5	1	1	0	5	5	0	0	0
	transcript:Zm00001eb215650	2	0	4	6	0	1	0	7	0	0	1	1	0	0	0	0	0	0	0	0	2	0	1	0	0	1	1	1	0	0	0
	transcript:Zm00001eb236340	3	1	1	3	1	1	4	8	1	2	0	0	0	0	1	0	0	2	0	0	2	0	4	2	1	2	4	4	0	1	1
	transcript:Zm00001eb240640	0	0	2	2	1	0	4	1	2	2	1	0	1	0	0	1	0	3	0	0	5	1	2	1	0	0	2	2	1	2	0
	transcript:Zm00001eb243690	4	1	1	5	0	0	2	6	1	0	2	0	0	0	0	1	0	1	2	0	1	0	2	0	1	2	2	2	1	0	0
	transcript:Zm00001eb251280	1	0	0	2	1	1	2	3	0	0	0	0	0	0	2	1	5	3	0	1	3	0	3	0	0	0	3	3	0	0	0
	transcript:Zm00001eb254160	1	0	0	6	0	1	0	2	2	0	0	0	2	0	0	0	1	2	1	0	5	0	0	1	0	0	0	0	0	0	0
	transcript:Zm00001eb267270	1	0	3	9	0	1	3	1	1	0	1	0	0	0	0	0	0	0	0	0	1	1	3	0	0	0	3	3	0	0	0
	transcript:Zm00001eb269180	1	1	0	4	1	2	6	7	1	0	0	0	0	0	0	0	1	3	0	0	3	0	2	1	0	0	2	2	0	0	0
	transcript:Zm00001eb269190	6	1	1	4	0	0	1	5	3	0	6	0	2	0	0	0	0	7	0	0	3	0	5	0	1	2	5	5	0	0	0
	transcript:Zm00001eb278150	4	0	3	1	2	0	5	3	0	0	0	0	0	0	1	3	1	4	0	0	3	0	0	0	1	0	0	0	0	0	0
	transcript:Zm00001eb279930	0	1	3	4	0	1	5	6	0	0	0	0	0	0	0	0	0	6	1	0	6	1	0	1	1	1	0	0	0	1	0
	transcript:Zm00001eb282660	0	0	0	3	0	0	3	0	1	0	2	0	0	0	0	0	1	6	0	0	7	3	4	2	0	1	4	4	0	0	0
	transcript:Zm00001eb285130	1	0	1	8	1	1	1	1	6	0	2	1	0	0	0	1	0	2	1	0	5	0	2	1	1	0	2	2	0	0	0
	transcript:Zm00001eb287490	3	0	0	1	1	0	4	6	1	1	0	0	0	0	0	0	0	2	2	1	2	0	3	1	0	0	3	3	1	1	0
	transcript:Zm00001eb288550	0	0	1	6	0	1	4	1	2	0	0	1	0	0	0	0	0	3	0	0	11	0	1	1	0	1	1	1	0	0	0
	transcript:Zm00001eb293310	3	5	0	2	0	3	3	2	0	0	0	1	0	0	0	1	2	2	1	1	3	1	4	0	1	1	4	4	0	0	0
	transcript:Zm00001eb294570	4	0	2	3	0	0	5	1	3	0	2	0	1	0	1	0	0	3	0	0	5	0	4	0	2	1	4	4	0	0	0
	transcript:Zm00001eb299310	0	0	0	11	0	0	2	2	0	0	2	0	0	0	0	1	0	2	1	1	3	0	2	0	0	1	2	2	0	0	0
	transcript:Zm00001eb305680	1	1	1	2	0	0	4	5	0	0	0	0	1	0	0	0	1	1	0	1	3	0	0	0	0	1	0	0	0	1	0
	transcript:Zm00001eb315040	2	0	1	4	2	1	2	5	2	0	0	0	0	2	0	1	0	2	2	0	4	2	0	0	0	1	0	0	1	0	0
	transcript:Zm00001eb317080	1	2	0	8	0	1	1	2	0	0	1	0	1	0	0	0	0	7	0	1	4	0	1	1	0	1	1	1	1	0	0
	transcript:Zm00001eb320120	0	0	0	5	0	2	0	1	4	0	2	0	1	0	1	1	1	5	0	1	5	0	2	0	1	1	2	2	0	0	0
	transcript:Zm00001eb334090	3	3	0	2	0	1	2	7	0	0	2	0	0	0	0	0	3	2	1	0	2	1	2	0	0	0	2	2	0	0	0
	transcript:Zm00001eb334280	2	0	0	8	0	1	6	6	0	0	0	0	0	0	2	0	0	2	0	1	3	0	0	0	0	1	0	0	1	0	0
	transcript:Zm00001eb340880	2	1	0	3	0	0	2	1	1	0	0	0	0	1	0	2	3	2	0	0	3	0	3	0	1	1	3	3	0	0	0
	transcript:Zm00001eb342590	6	0	0	5	0	0	6	2	1	0	1	0	0	0	0	0	1	4	1	0	3	1	1	0	2	0	1	1	0	0	0
	transcript:Zm00001eb343630	3	1	2	4	1	0	3	3	0	0	0	0	0	0	0	3	3	3	0	0	1	1	1	2	1	0	1	1	0	0	0
	transcript:Zm00001eb345630	1	0	0	4	2	0	1	0	0	2	5	0	0	0	0	0	0	7	0	0	0	0	5	0	0	2	0	5	0	0	0
	transcript:Zm00001eb361030	0	0	0	0	0	0	2	0	0	0	0	0	0	0	0	0	1	0	0	0	0	0	1	0	0	0	0	1	0	0	0
	transcript:Zm00001eb361960	1	0	1	2	0	1	7	6	0	1	0	0	0	1	1	1	0	2	0	1	0	1	0	0	1	0	0	0	1	0	0
	transcript:Zm00001eb364230	4	0	0	4	0	0	2	6	1	0	1	0	0	0	0	0	0	5	0	0	3	0	4	0	0	0	4	4	0	0	0
	transcript:Zm00001eb396520	1	0	2	3	0	0	3	3	1	1	2	0	3	0	0	1	0	0	0	0	2	1	1	1	1	0	1	1	0	0	0
	transcript:Zm00001eb396940	0	0	0	6	0	1	1	2	2	1	0	0	0	0	0	3	0	6	2	0	9	0	2	0	0	1	2	2	1	0	0
	transcript:Zm00001eb407790	2	0	0	4	0	0	5	2	0	2	0	1	0	0	0	2	2	0	2	1	0	0	5	0	1	1	5	5	1	0	0
	transcript:Zm00001eb409280	0	0	0	3	0	0	1	9	0	1	1	0	0	0	1	1	2	8	2	1	10	3	0	0	0	5	0	0	1	0	0
	transcript:Zm00001eb409580	4	0	2	3	0	0	6	5	0	1	0	0	1	0	1	0	0	0	1	1	0	1	2	0	1	0	2	2	0	0	0
	transcript:Zm00001eb415590	1	0	0	4	0	2	5	4	0	0	0	0	0	0	0	0	1	2	0	0	1	0	3	1	0	0	3	3	0	1	0
	transcript:Zm00001eb424000	3	0	0	4	1	0	4	6	0	0	1	0	0	0	0	0	1	1	0	1	2	0	1	0	1	0	1	1	0	0	0
	counts	133	38	48	253	22	33	216	228	61	22	59	17	19	10	16	37	69	195	35	26	222	26	127	25	32	43	121	127	12	12	2	2286
		0.0581802	0.0166229	0.0209974	0.110674	0.0096238	0.0144357	0.0944882	0.0997375	0.0266842	0.0096238	0.0258093	0.00743657	0.00831146	0.00437445	0.00699913	0.0161855	0.0301837	0.0853018	0.0153106	0.0113736	0.0971129	0.0113736	0.0555556	0.0109361	0.0139983	0.0188101	0.0529309	0.0555556	0.00524934	0.00524934	0.000874891

## Sheet: Sheet1
Table S3 Statistics of the Proportions of four cis-Elements distributed in the promoters of ZmDnaJ genes.
Cis-elements	count	Proportion (%)
STRE element	253	11.0674
MYB binding site (CCAAT box)	216	9.44882
MYC binding site (CACATG box)	228	9.97375
G-box	195	8.53018
ABRE element	222	9.71129
CGTCA motif	127	5.55556
TGACG motif	121	5.29309
total	2286	/
