# Supplementary material for: Genome-Wide Identification and Analysis of Maize DnaJ Family Genes in Response to Salt, Heat, and Cold at the Seedling Stage
Source: Plants (Basel). 2024 Sep 5;13(17):2488. doi: 10.3390/plants13172488 (PMC11396969; doi:10.3390/plants13172488)
Supplement: Supplementary file 1 [file plants-13-02488-s001.zip › Table S5.xlsx]

## Sheet: Sheet1
Table S5 Primers used in this study
Primers	Sequence: 5ʹ-3ʹ	Comments
ZmUBI-RT-F:	TGGTTGTGGCTTCGTTGGTT	Forward primer for qRT-PCR analysis of ZmUbi
ZmUBI-RT-R:	GCTGCAGAAGAGTTTTGGGTACA	Reverse primer for qRT-PCR analysis of ZmUbi
ZmDnaj39-RT-F:	TGGTGAAGGTGAGCTGAAGTC	Forward primer for qRT-PCR analysis of ZmDnaJ39
ZmDnaj39-RT-R:	CGAGAGGATGGAGTTGAACTG	Reverse primer for qRT-PCR analysis of ZmDnaJ39
ZmDnaj4-RT-F:	CGACCAGGATTTCTCCGACT	Forward primer for qRT-PCR analysis of ZmDnaJ4
ZmDnaj4-RT-R:	TGTCCTCCAGCATCTTCTGC	Reverse primer for qRT-PCR analysis of ZmDnaJ4
ZmDnaj90-RT-F:	GAGAAGCACTACAACAGGCT	Forward primer for qRT-PCR analysis of ZmDnaJ90
ZmDnaj90-RT-R:	TCATCATTGGCTTCCAGTTC	Reverse primer for qRT-PCR analysis of ZmDnaJ90
ZmDnaj56-RT-F:	GTAGAGAGGGTGAATGTTGGT	Forward primer for qRT-PCR analysis of ZmDnaJ56
ZmDnaj56-RT-R:	TCGTGTCTGACGTCTCCTGT	Reverse primer for qRT-PCR analysis of ZmDnaJ56
ZmDnaj91-RT-F:	CTTCAACGAAGTCGCCAAGT	Forward primer for qRT-PCR analysis of ZmDnaJ91
ZmDnaj91-RT-R:	CCAGTTCGACATGGATCTGAT	Reverse primer for qRT-PCR analysis of ZmDnaJ91
ZmDnaj88-RT-F:	GGACCTCATGCAACAAATGC	Forward primer for qRT-PCR analysis of ZmDnaJ88
ZmDnaj88-RT-R:	ACGATGCAGTGGCACTAGCT	Reverse primer for qRT-PCR analysis of ZmDnaJ88
ZmDnaj5-RT-F:	CGGCTACGACATCCAGCTCCGC	Forward primer for qRT-PCR analysis of ZmDnaJ5
ZmDnaj5-RT-R:	TCCTGCTGCCCCAAGTCTCCC	Reverse primer for qRT-PCR analysis of ZmDnaJ5
ZmDnaj70-RT-F:	TTGGGGCTTGACTACTACAAG	Forward primer for qRT-PCR analysis of ZmDnaJ70
ZmDnaj70-RT-R:	GCTGAGGACATCGTATGCCT	Reverse primer for qRT-PCR analysis of ZmDnaJ70
ZmDnaj80-RT-F:	GATCCAGGAGGCCTACTCAG	Forward primer for qRT-PCR analysis of ZmDnaJ80
ZmDnaj80-RT-R:	GATGTCCGCCAGCATCTTCT	Reverse primer for qRT-PCR analysis of ZmDnaJ80
ZmDnaj81-RT-F:	TGGTGGATCAAGTGGCTCAG	Forward primer for qRT-PCR analysis of ZmDnaJ81
ZmDnaj81-RT-R:	CCACGTCTTGCATGACACTC	Reverse primer for qRT-PCR analysis of ZmDnaJ81
ZmDnaj58-RT-F:	GGCTTGACTATTACAAGATCC	Forward primer for qRT-PCR analysis of ZmDnaJ58
ZmDnaj58-RT-R:	CTCCGAGATCTGCTTGAACT	Reverse primer for qRT-PCR analysis of ZmDnaJ58
ZmDnaj59-RT-F:	CTCGTCGACCAAATCGTCAT	Forward primer for qRT-PCR analysis of ZmDnaJ59
ZmDnaj59-RT-R:	CATCTTGCATGTGCCGTATG	Reverse primer for qRT-PCR analysis of ZmDnaJ59
ZmDnaj55-RT-F:	GCCCCGTTTATAGCAGTGAC	Forward primer for qRT-PCR analysis of ZmDnaJ55
ZmDnaj55-RT-R:	GATGGACGAACAGCAGAGAGT	Reverse primer for qRT-PCR analysis of ZmDnaJ55
ZmDnaj69-RT-F:	GCTACGCAAGCACAGAAGCTAG	Forward primer for qRT-PCR analysis of ZmDnaJ69
ZmDnaj69-RT-R:	GAGAAATAGCACCTGAAGCAGC	Reverse primer for qRT-PCR analysis of ZmDnaJ69
ZmDnaj79-RT-F:	AGTACGACCACTCTCAGCAGT	Forward primer for qRT-PCR analysis of ZmDnaJ79
ZmDnaj79-RT-R:	CTGGAATTGCACACTGTCTC	Reverse primer for qRT-PCR analysis of ZmDnaJ79
