# Supplementary material for: Genome-Wide Identification and Analysis of Maize DnaJ Family Genes in Response to Salt, Heat, and Cold at the Seedling Stage
Source: Plants (Basel). 2024 Sep 5;13(17):2488. doi: 10.3390/plants13172488 (PMC11396969; doi:10.3390/plants13172488)
Supplement: Supplementary file 1 [file plants-13-02488-s001.zip › Table S4.xlsx]

## Sheet: Sheet1
Table S4 The information regarding quality of total RNA samples
Sample	Concentration (ng/μL)	A260	A280	A260/A280	A260/A230
B73-1	102.13	2.553	1.321	1.93	2
B104-1	96.49	2.412	1.297	1.86	1.34
Z58-1	110.56	2.764	1.431	1.93	1.89
QB1314-1	127.04	3.176	1.632	1.95	1.96
MD108-1	115.01	2.875	1.505	1.91	1.21
B73-6h	88.03	2.201	1.163	1.89	1.76
B104-6h	86.82	2.17	1.157	1.88	1.91
Z58-6h	157.73	3.943	2.047	1.93	1.6
QB1314-6h	108.26	2.706	1.425	1.89	1.5
MD108-6h	64.39	1.61	0.859	187	1.85
B73-2	83.48	2.087	0.092	1.91	1.9
B104-2	73.16	1.829	0.934	1.96	1.51
Z58-2	197.54	4.939	2.548	1.94	1.36
QB1314-2	168.8	4.22	2.147	1.97	1.85
MD108-2	180.04	4.501	2.356	1.91	2.09
B73-72h	201.65	5.041	2.521	2	1.3
B104-72h	82.48	2.062	1.053	1.96	60
Z58-72h	209.42	5.235	2.641	1.98	2.04
QB1314-72h	190.2	4.755	2.426	1.96	1.96
MD108-72h	182.68	4.567	2.354	1.94	2.05
